# Supplementary material for: Evaluating the Use of Chemical Weapons for Capturing Prey by a Venomous Mammal, the Greater Slow Loris (Nycticebus coucang)
Source: Animals (Basel). 2024 May 11;14(10):1438. doi: 10.3390/ani14101438 (PMC11117385; doi:10.3390/ani14101438)
Supplement: Supplementary file 1 [file animals-14-01438-s001.zip]

Archive with 1 entries (1 files):
- Tongue-Flick Behavior_fromTrial 37.mov
